# Supplementary material for: H2O-rich rutile as an indicator for modern-style cold subduction
Source: Contrib Mineral Petrol. 2024 Mar 10;179(3):26. doi: 10.1007/s00410-024-02107-2 (PMC10955008; doi:10.1007/s00410-024-02107-2)
Supplement: Supplementary file 2 — Supplementary file2 (XLSX 228 KB) [file 410_2024_2107_MOESM2_ESM.xlsx]

## Sheet: Trace Elements
Trace element composition as obtained from LA-ICP-MS. Values in μg/g, errors are given as median absolute deviation (MAD).
		Li	Na	Mg	Al	Ca	Sc	V	Cr	Mn	Fe	Co	Zn	Ga	Y	Zr	Nb	Mo	Sn	Sb	Yb	Hf	Ta	W	Pb	U
AS19-1	median	bdl.	bdl.	5.995	14.665	bdl.	1.935	1170	701.5	bdl.	1360	bdl.	6.175	0.369	bdl.	59.97	1810	0.46	44.7	0.34	bdl.	2.97	93.3	44.39	bdl.	bdl.
	MAD			1.06	4.375		0.114	52.5	67		357		0.975	0.132		3.6	100.5	0.1	3.5	0.143		0.125	9	3.605
AS19-2	median	bdl.	8.07	6.9	208.85	bdl.	1.888	1090	847.5	bdl.	2420	bdl.	7.455	0.409	bdl.	73.25	1720	0.5105	41.6	0.806	bdl.	3.81	112.6	209	bdl.	bdl.
	MAD		0.165	0.7	35		0.328	44	269.5		245		0.29	0.1		5.305	471.5	0.1	4.3	0.178		0.205	55.35	152.6
AS19-3	median	bdl.	8.29	9.9	184.5	bdl.	2.739	1240	405.7	bdl.	2610	bdl.	9.56	0.429	bdl.	71.3	1380	0.496	77	0.485	bdl.	3.85	84.7	192.7	bdl.	bdl.
	MAD		0.4	1.5	20		1.084	68	143.9		291		0.74	0.076		6.4	274	0.1	8.7	0.093		0.22	23.9	192.7
19-JH-03	median	bdl.	12.485	8.12	113.9	7.8	13.165	1330	720.5	bdl.	1770	bdl.	5.22	0.2735	0.164	136.9	750	1.4215	74.05	4.05	bdl.	5.78	39.3	101.55	bdl.	2.69
	MAD		0.66	2.73	18	1.55	4.575	269	209		77		0.18	0.1	0.1	15.6	298.5	0.057	11.15	0.35		0.17	3.5	50.45		2.1995
SY21-31	median	-	8.93319	16.4989	60.7856	26.2591	0.955912	491.48	910.677	2.34197	4950	0.0449904	3.89631	bdl.	bdl.	22.4885	52.4604	2.12423	1.32106	1.21037	bdl.	1.06089	3.4535	5.84483	0.327184	bdl.
	MAD		2.24694	7.1525	22.7548	15.5779	0.133117	17.5781	48.93	1.28558	681.253	0.0116161	1.04467			1.02285	5.12363	0.286191	0.257427	0.251901		0.131831	0.74895	2.58541	0.172687
SY-KM1	median	bdl.	16.1	8.7	156	bdl.	7.2	957	240	3.3	4050	bdl.	5.4	1	bdl.	405	1650	38.6	4.7	bdl.	bdl.	54.7	122	12.5	bdl.	0.5
	MAD		5.3	7.1	10.3		0.5	22.5	15.1	2.2	170		1.7	0.4		11.7	41.4	2.2	0.9			2.3	4.9	1.2		0.1
SY-KM2	median	bdl.	21.1	26	77	48.7	1.5	897	303	5.3	8900	bdl.	9.9	0.3	bdl.	15.9	164	3.3	20.7	6.4	0.2	3.2	13.6	1.1	bdl.	bdl.
	MDA		11	16	66.4	34.9	0.3	36	36.6	3.4	5170		4.3	0.2		1.1	9.2	0.6	2.1	0.9	0.1	0.4	1.2	0.3
M-E1	median	bdl.	9.565	12.5	176.9	bdl.	1.982	1040	141.6	bdl.	3810	bdl.	5.82	0.833	bdl.	111.3	1020	2.72	52	10.67	bdl.	4.98	61.5	38.63	bdl.	3.331
	MAD		0.395	4.5	87.1		0.132	26	7.8		460		1.08	0.1		10.9	36	0.49	1.1	0.77		0.73	3.7	1.83		0.769
M-E2	median	-	14.2555	10.032	119.377	23.8777	1.17388	629.765	71.5885	2.59326	2879.9	bdl.	3.95176	0.459978	bdl.	78.9664	611.279	2.24828	26.2643	5.11485	bdl.	-	41.9911	-	bdl.	2.25779
	MAD		2.95844	4.31661	47.7171	11.0076	0.138031	12.9207	4.04962	1.30688	452.124		1.07892	0.130154		1.68943	13.2601	0.307093	1.29093	0.452816			2.25431			0.170524
M-Q1	median	-	10.2358	7.2649	154.806	14.4264	1.18427	634.726	86.3475	0.875418	3500	bdl.	4.16231	0.590743	bdl.	74.9895	566.982	1.89334	25.6378	4.03047	bdl.	-	36.6369	-	bdl.	2.36707
	MAD		1.88544	3.68067	79.0135	8.30145	0.0914036	11.6794	2.71458	0.491889	489.68		1.09155	0.104819		1.78893	16.442	0.194142	0.715904	0.257352			2.32915			0.116424
M-Q2	median	bdl.	9.61	7	192.5	bdl.	1.928	1020	140.4	bdl.	4260	bdl.	4.75	1.19	bdl.	118.9	1000	2.87	51.6	9.49	bdl.	5.5	58.28	31.2	bdl.	3.68
	MAD		0.49	1.4	94.5		0.083	19	5.1		253		0.46	0.116		1.8	42	0.32	1.5	0.5		0.09	2.3	1.75		0.37
M-Q3	median	bdl.	9.6	7.75	318	bdl.	1.839	1030	138.55	bdl.	4970	bdl.	5.265	1.02	bdl.	118.3	998	3.015	51.3	9.92	bdl.	5.53	58.26	34.885	bdl.	3.75
	MAD		0.415	6.2	168		0.082	14.5	1.45		240		0.71	0.1165		1.65	28	0.16	0.6	0.265		0.17	2.565	2.485		0.235
MVE2	median	bdl.	11.4	19.4	18.305	bdl.	0.605	1500	160.7	27.85	4590	0.381	7.09	bdl.	bdl.	14.54	43.62	4.17	12.53	bdl.	bdl.	0.935	3.77	0.154	bdl.	bdl.
	MAD		0.36	9.4	3.875		0.083	88	42.5	20.25	1030	0.29	0.91			3.06	3.33	0.72	0.37			0.17	0.3	0.1
MVE4	median	bdl.	9.6	13.9	13.58	bdl.	0.4285	1700	684	bdl.	2840	bdl.	5.39	bdl.	bdl.	34.16	71.5	4.55	26.5	0.7	bdl.	1.91	6.05	0.836	bdl.	0.205
	MAD		0.8	9.4	6.93		0.0655	217	363		455		0.46			4.25	8.2	0.3	3.2	0.21		0.21	0.69	0.377		0.058
MVE12	median	bdl.	19.915	10.8	255	52	0.449	777	813	114	4840	bdl.	11.4	0.2	0.169	27.38	96.3	5.23	18.53	0.681	bdl.	1.407	7.91	4.334	bdl.	0.209
	MAD		7.185	1.6	175	2	0.1	73	442	65	95		0.3	0.1	0.066	3.52	2.7	0.41	0.77	0.377		0.103	0.18	3.266		0.1
PF18-14	median	bdl.	11.76	9.15	67.7	7.3	0.638	1040	135.4	bdl.	6540	bdl.	7.52	0.171	0.153	39.9	513	5.65	40.02	1.163	bdl.	1.592	28.55	20.295	bdl.	bdl.
	MAD		0.23	1.21	23.09	2	0.065	35	13.6		1020		0.38	0.1	0.1	1.49	54.2	0.4	4.15	0.102		0.07	3.12	14.025
PF18-25c	median	bdl.	12.14	10.6	73.9	bdl.	1.238	1180	201.4	bdl.	4620	bdl.	7.3	0.186	bdl.	40.18	415.4	5.18	38.9	2.11	bdl.	1.659	26.07	0.9325	bdl.	bdl.
	MAD		0.26	1.3	34.5		0.316	44	27.8		720		0.56	0.1		5.05	31.9	0.17	3.3	0.22		0.206	5.27	0.3095
PF18-26b	median	bdl.	9.835	9.75	45.4	bdl.	4.575	1190	457	bdl.	4150	bdl.	6.55	bdl.	0.394	61.95	417.65	8.285	49.8	1.98	0.29	2.385	27.76	2.94	bdl.	bdl.
	MAD		0.445	1.5	15.35		1.66	121	79.25		591		0.29	bdl.	0.2915	10	13.5	0.895	3.95	0.095	0.208	0.32	2.16	0.745
PF18TB01	median	bdl.	9.37	10.3	102.55	bdl.	1.4	1260	199.4	bdl.	4100	bdl.	5.855	0.214	0.1705	51.51	448.25	5.45	43.65	2.005	bdl.	2.11	28.56	0.795	bdl.	bdl.
	MAD		0.445	3.15	36.7		0.33	27.5	17.25		387		0.28	0.054	0.0615	11.655	22.25	0.265	4.35	0.115		0.36	3.125	0.2465
PF21-01	median	bdl.	bdl.	9.2	86.84	73.5	0.7765	1230	815	bdl.	4940	bdl.	5.25	bdl.	bdl.	40.15	369.4	7.045	46.95	2	bdl.	1.6865	24.425	2.715	bdl.	bdl.
	MAD			4.6	80.16	56.5	0.1	197.5	223		190		0.15			1.75	7.4	0.145	2.05	0.1		0.2265	2.525	0.355
PF21-02	median	bdl.	6.30828	10.0213	96.6891	8.51686	1.17721	844.158	698.136	0.81167	4370	bdl.	2.74169	0.368013	bdl.	36.3734	312.809	5.25674	35.0804	0.654555	bdl.	1.47759	19.9476	1.38241	bdl.	bdl.
	MAD		0.583154	3.29026	16.2007	4.09202	0.127179	14.8799	64.6726	0.446763	219.146		0.454435	0.0905001		1.18062	25.0605	0.354515	1.4057	0.106726		0.110064	1.59565	0.327719
Kor3	median	bdl.	11.98	13	135.1	bdl.	6.39	1450	396	bdl.	2210	bdl.	7.7	0.43	bdl.	262.6	2610	4.42	142.2	0.457	bdl.	12.37	223.8	182.8	bdl.	16.19
	MAD		0.28	1.6	19.9		1.87	78	35		210		0.42	0.122		3.8	39	0.18	4.8	0.054		0.19	12.2	6.6		12.91
Sau2	median	bdl.	9.8	13.55	112.3	bdl.	3.37	1140	1590	bdl.	1730	bdl.	7.7	0.299	bdl.	340	66.6	5.7	9.06	0.563	bdl.	11.74	3.83	10.29	bdl.	bdl.
	MAD		0.33	2.75	29.5		0.44	50	421		144		0.31	0.061		4.1	4.8	0.17	0.43	0.137		0.32	0.77	8.88
Sau3	median	bdl.	12.325	10.45	53.4	bdl.	2.6535	729	3670	bdl.	1550	bdl.	8.87	bdl.	bdl.	326.15	212.3	4.325	7.675	0.4345	bdl.	11.06	15.58	33.95	bdl.	bdl.
	MAD		0.225	0.8	29		0.591	75.5	421.5		182.5		0.535			4.3	6.65	0.12	0.4	0.086		0.215	2.2	19.1
CM20-2	median	bdl.	14.33	5.14	147.7	bdl.	-	1800	910	bdl..	1620	bdl.	6	0.36	bdl.	268.8	254.1	2.452	25.2	1.536	bdl.	9.28	12.46	5.03	bdl.	0.217
	MAD		0.61	0.48	44.3			90	163		406		0.41	0.087		11.5	45.3	0.316	1.18	0.121		0.57	2.54	0.75		0.0824
CM20-6	median	bdl.	14.48	7.36	539	bdl.	-	1970	330.05	bdl.	2870	bdl.	6.525	bdl	bdl.	612.9	485.1	1.6445	38.945	8.195	bdl.	18.245	11.64	34.05	bdl.	0.17195
	MAD		0.495	1.88	122.5			44.5	48		194		0.67			53.45	43	0.188	1.675	1.89		1.01	2.15	22.155		0.1
CP16-03B	median	bdl.	11.97	8.61	225	6.9	2.5035	1670	821.55	bdl.	5080	bdl.	6.93	0.6135	0.1555	473.7	182	1.69	30.855	0.212	bdl.	27.035	7.885	14.98	bdl.	1.4235
	MAD		0.41	1.84	36.95	2.45	0.0755	25	11		1020		0.465	0.101	0.1	15.65	5.05	0.1725	0.635	0.1		0.495	0.73	2.37		0.1135
CP16-04	median	bdl.	8.065	7.85	125.5	bdl.	3.176	3270	902.5	bdl.	167.65	bdl.	6.075	0.203	bdl.	427.8	675	11.61	71	bdl.	bdl.	17.565	43.47	14.28	bdl.	bdl.
	MAD		0.235	1.15	36.5		0.499	153	128.5		65.1		0.22	0.119		35.55	99.5	1.48	5.8			1.71	4.1	0.4
CP18-03A	median	bdl.	9.03	9.1	91.55	bdl.	2.21	2169.5	1040	bdl.	863	0.154	7.685	bdl.	bdl.	471.7	574.5	9.655	33.6	0.1865	bdl.	19.63	29.035	32.705	bdl.	0.8545
	MAD		0.71	0.875	16		0.557	120	379.5		215	0.14815	0.34			33.1	21.5	0.385	3.2	0.1		1.625	1.66	1.81		0.2775
CP18-03B	median	bdl.	8.74	9.4	104.15	bdl.	3.685	1320	175.5	bdl.	1240	bdl.	5.27	0.2045	bdl.	447.35	351.75	7.68	20.025	0.157	bdl.	16.535	12.655	22.865	bdl.	0.6405
	MAD		0.355	0.6	41.4		1.694	137	41.4		941.5		0.28	0.1185		10.7	33	0.985	3.155	0.1		1.61	2.955	2.21		0.3295
CdG19/36	median	bdl.	0.6835	5.11	21.51	bdl.	22.925	1500	439.5	bdl.	1150	bdl.	5.975	0.709	bdl.	260.1	2570	5.35	138.5	1.81	bdl.	12.375	198	200.6	bdl.	3.955
	MAD		0.1	0.685	2.36		2.045	132.5	57		128.5		0.26	0.0645		51.85	314	0.15	9.9	0.465		1.64	34.5	100.2		1.285
AA16-11	median	bdl.	11.475	8.29	172.95	9.1	3.264	1670	1339.5	bdl.	713.5	bdl.	5.76	0.1675	0.2025	298.85	240.15	3.773	35.73	0.699	bdl.	9.37	17.95	10.305	bdl.	0.9635
	MAD		0.21	0.345	16.15	1.75	0.3105	70.5	88		107.5		0.355	0.0575	0.1	30.95	11	0.117	1.855	0.1235		0.5	2.255	0.735		0.235
AA20-1	median	bdl.	7.965	8.65	107.7	bdl.	2.973	1140	3310	bdl.	2240	bdl.	4.015	bdl.	bdl.	528.9	1400	5.005	126.7	3.42	bdl.	18.6	539.7	67.205	bdl.	50.03
	MAD		0.305	1.65	27.9		0.849	205.5	248.5		69.5		0.205			43.3	44	1.415	20	2.841		2.855	72.1	4.52		18.885
AA21-01	median	bdl.	8.25	10.1	158.2	bdl.	3.051	2080	1040	bdl.	1500	bdl.	4.75	bdl.	bdl.	283.35	271.05	4.59	58.2	0.6795	bdl.	11.025	16.005	7.115	bdl.	0.2005
	MAD		0.255	4.4	20.55		0.687	167.5	110.5		229.5		0.395			28.6	20.7	0.615	2.8	0.152		1.17	1.83	1.05		0.0585
AA21-02	median	bdl.	7.87	7.55	97.8	bdl.	1.8755	1270	1540	bdl.	233	bdl.	4.19	bdl.	bdl.	299	138.6	5.47	31	0.154	bdl.	12.89	10.11	2.1	bdl.	0.624
	MAD		0.37	3.25	16.3		0.7545	115	264		79		0.29			47.4	12.1	0.53	3.22	0.05		2.31	0.72	0.329		0.105
C31	median	bdl.	11.565	11.75	48.555	bdl.	1.0845	1030	723.5	bdl.	3900	bdl.	6.385	0.1795	bdl.	33.055	293.45	9.89	41.35	2.215	bdl.	1.755	19.905	2.865	bdl.	0.1635
	MAD		0.305	0.8	17		0.2355	125	237		393		0.255	0.07		5.07	3.45	1.77	2.25	0.17		0.199	0.645	0.195		0.1244
S508	median	bdl.	10.2	20	19.26	bdl.	1.8	1960	781	bdl.	1630	bdl.	8	0.2625	bdl.	485	1340	11.53	86.3	0.91	bdl.	18.93	48	110.3	bdl.	5.93
	MAD		0.4	7	10.53		0.236	227	314		62		0.6	0.1445		50	940	1.22	12.6	0.35		1.44	33.72	69.1		1.09
S520	median	bdl.	11.35	17.4	167.4	bdl.	2.615	750	547	bdl.	2260	bdl.	7.935	0.815	bdl.	254.45	2860	3.635	105.75	0.68	bdl.	10.565	204.95	181.55	bdl.	2.267
	MAD		1.25	5.2	97.72		0.245	37	58.5		141.5		0.415	0.205		37.85	82	0.15	6.5	0.39		0.825	31.5	5.85		1.317
WG17-01	median	bdl.	8.06	7.8	132.25	3	5.72	2090	476.4	bdl.	952	bdl.	4.01	1.027	bdl.	761.2	1820	24.23	17.58	bdl.	bdl.	37.63	82.3	50.29	bdl.	20.9
	MAD		0.31	2.9	47.75	3.83	1.43	393	67.6		277		0.18	0.324		38.6	309	3.14	0.53			1.95	15.5	5.78		2.78
FJ-RT	median	bdl.	8.18	10.2	190	bdl.	6.8	2310	494	bdl.	561	bdl.	5.4	1.07	bdl.	760	1670	33.99	38.6	bdl.	bdl.	40.5	71.7	73.3	bdl.	17.1
	MAD		0.3	3.3	127.6		0.61	204	55		184		0.59	0.34		59.5	190	3.07	2.2			3.1	35.48	9.7		1.42
DM1c	median	bdl.	11.605	11.705	1550	8.25	3.109	820.5	131.15	bdl.	405.1	bdl.	6.025	3.2315	0.3195	138.8	4500	1.467	587	2.96	bdl.	6.545	460.05	218.7	0.1805	1.212
	MAD		0.2	1.175	41.5	1.85	0.523	58	11.2		66.65		0.295	0.3815	0.1205	6.7	56	0.3085	22.8	0.17		0.225	18.15	33.3	0.116	0.6355
DM2a	median	bdl.	8.9	6.28	143.6	6.5	-	392.6	93.2	20.85	4990	bdl.	4.4	1.033	0.164	123.1	4570	6.33	624	0.697	bdl.	6.36	401.8	508	bdl.	4.41
	MAD		0.46	1.42	77.81	1.5	-	15.4	12.5	19.95	170		0.19	0.337	0.056	5.51	57	0.32	11	0.12		0.17	26.3	23		1.01
DM5	median	bdl.	8.74	6.275	124.7	7.3	-	1640	620	bdl.	1290	bdl.	3.9	0.2925	bdl.	93.85	1850	1.731	58.9	1.8395	bdl.	4.43	106.85	93.55	bdl.	6.835
	MAD		0.205	1.05	17.3	7.3	-	166.5	73.5		124.5		0.355	0.0645		4.8	80.5	0.1755	10.05	0.48		0.334	8.2	7.3		4.635
DM9	median	bdl.	8.955	8	109.45	7	-	1360	824	bdl.	1539.5	bdl.	3.87	0.534	bdl.	118.6	1570	2.422	44.43	1.529	bdl.	5.08	81.9	78.05	bdl.	1.059
	MAD		0.35	2.075	28.7	2.6	-	180.5	73		211.5		0.585	0.4		15.65	60	0.187	0.9	0.22		0.715	5.7	8.3		0.4095
DM10	median	bdl.	8.58	5.19	128.45	5.1	-	1300	525.75	bdl.	1810	bdl.	3.76	0.3755	bdl.	124.2	2060	3.705	203.65	2.146	bdl.	5.58	133	93.7	bdl.	2.84
	MAD		0.2	0.98	17.65	3.55	-	119	34.15		181		0.305	0.1		8.15	38	0.125	15.85	1.114		0.585	7.45	2.2		1.2725
DM30	median	bdl.	8.3	8.8	110.45	bdl.	2.618	1600	161.95	bdl.	1270	bdl.	4.785	0.5115	bdl.	110.8	453.5	1.9	61.8	1.265	bdl.	4.965	32.73	44.16	bdl.	2.8545
	MAD		0.32	1.83	49.9		0.154	92.5	39.7		323.5		0.565	0.2455		22.75	36.05	0.125	7.3	0.22		0.625	2.915	9.795		0.9495
DB1	median	bdl.	11.63	10.7	62.4	bdl.	2.016	1680	127.2	bdl.	1810	bdl.	6.39	0.503	bdl.	81.5	656	27.89	47.4	2.04	bdl.	3.73	37.98	32.61	bdl.	5.43
	MAD		0.3	1.4	20.14		0.396	79	21.7		59		0.49	0.129		3.9	9	3.61	1.2	0.1		0.31	1.2	0.45		0.95
DB2	median	bdl.	11.61	14.14	24.96	bdl.	2.058	1330	398.6	bdl.	2620	bdl.	6.13	bdl.	bdl.	80.3	687	17.29	50.3	0.834	bdl.	3.93	28.29	12.3	bdl.	0.844
	MAD		0.56	2.84	7.35		0.251	40	10.6		459		0.86			5.2	26	1.66	0.9	0.1		0.33	0.41	0.27		0.186
DB6	median	bdl.	0.6565	4.77	4.63	bdl.	1.851	1109.5	334.2	bdl.	1829.5	bdl.	4.62	0.1605	bdl.	88.85	587.5	6.335	41.3	2.88	bdl.	3.955	36.545	53.785	bdl.	1.7745
	MAD		0.0205	0.78	3.8955		0.4255	378.5	61.3		249.5		0.375	0.097		9	11.15	1.21	3.35	0.63		0.75	0.735	1.9		0.6785
DB7	median	bdl.	12.02	10.44	183	bdl.	2.184	1220	589	bdl.	5070	bdl.	7.93	0.239	bdl.	97.3	752	13.86	53.8	3.34	bdl.	4.35	44.69	66.4	bdl.	0.284
	MAD		0.28	0.99	93.4		0.446	189	46		610		0.6	0.072		7.2	21	3.92	2.1	0.45		0.32	0.97	2.6		0.085
SH02-3	median	bdl.	11.84	10.69	59.8	bdl.	3.285	1660	267.8	bdl.	2690	bdl.	6.77	0.467	bdl.	105.5	591	17.62	45.6	1.194	bdl.	4.91	30.26	24.49	bdl.	1.974
	MAD		0.44	0.89	25.6		0.657	79	90.8		222		0.78	0.206		25.7	38.7	2.23	3	0.175		1.12	0.46	1.96		0.951
Ulten	median	bdl.	10.5	21.3	52.3	bdl.	2.4	2830	1020	bdl.	511	bdl.	12.6	0.297	bdl.	684	2660	1.74	421	2.49	bdl.	27.74	106.4	281.5	bdl.	4.8
	MAD		0.4	21.3	16.7		0.83	499	246		73		0.7	0.121		19	236	0.19	18	0.17		1.32	14.1	7.4		0.84
IV16-24	median	bdl.	0.661	5.16	4.438	bdl.	4.625	4149.5	764.5	bdl.	278.45	bdl.	4.845	bdl.	bdl.	1830	2780	84.55	18.42	0.3615	bdl.	72.95	151.35	57.7	bdl.	89.05
	MAD		0.0295	0.78	0.932		0.925	238.5	63		34.4		0.24			515.5	436.5	6.95	2.285	0.0535		16.7	37.6	8.45		9.95
IV17-05	median	bdl.	8.675	9.5	36.15	bdl.	2.77	3680	826	bdl.	188.65	bdl.	5.51	bdl.	bdl.	1130	1110	37.115	2.7	bdl.	bdl.	58.69	35.915	11.295	bdl.	10.485
	MAD		0.335	1.1	5.55		0.36	205	129.5		20.45		0.21			290.5	49.5	5.365	0.25			15.49	7.025	0.72		0.285
KINZ	median	bdl.	10.85	10.6	71.45	bdl.	6.72	6280	2500	bdl.	417.5	bdl.	10.495	0.245	bdl.	1040	2470	18.77	9.325	bdl.	bdl.	58.025	137.25	132.2	bdl.	9.38
	MAD		0.55	10.6	16.7		1.82	665	397		59		0.815	0.113		286	575.5	7.755	0.865			10.92	34.75	23.3		0.87
AN-1	median	bdl.	9.05	6.2	116.2	bdl.	28.955	2070	638.5	bdl.	2140	bdl.	5.37	0.304	bdl.	5500	1950	5.96	61.2	bdl.	bdl.	184.2	121.05	32.885	bdl.	19.61
	MAD		0.15	3.45	26.9		7.095	510	153.5		374		0.245	0.197		499	491.5	1.205	7.3			26.15	43.85	8.23		5.02
AN-2	median	bdl.	9.1	8.7	149.4	bdl.	4.61	2320	402	bdl.	3320	bdl.	5.38	0.435	bdl.	2540	2620	4.525	39.25	bdl.	bdl.	107.5	224.65	17.56	bdl.	14.805
	MAD		0.7	7.75	50.6		1.31	255.5	59		595		0.45	0.2205		523	1440	2.125	4.9			22.6	139.1	15.23		1.365
WPT-4-1	median	bdl.	10.2	23.3	267.4	bdl.	13.7	893	71.7	bdl.	3280	bdl.	4.95	1.09	0.166	1170	1760	96.3	142	bdl.	bdl.	46	50.16	28.02	bdl.	3.02
	MAD		0.4	23.3	99.9		3.65	50	11.3		374		0.83	0.11	0.058	68	59	3.4	6.1			3.2	21.04	3.35		0.54
WPT-4-2B	median	bdl.	9.45	14.6	97.2	bdl.	4.425	1790	33.75	bdl.	3790	bdl.	4.39	1.175	bdl.	1100	900	39.825	91.4	bdl.	bdl.	35.715	56.1	44.745	bdl.	5.55
	MAD		0.8	14.6	34.2		0.84	199	22.6		119.5		0.32	0.405		52.5	144	5.25	4.15			2.56	7.165	10.71		0.655
WPT-10	median	bdl.	9.7	bdl.	84.45	bdl.	5.95	3530	1300	bdl.	294	bdl.	4.155	1.165	bdl.	1150	1670	18.635	70.25	bdl.	bdl.	50	107.25	116.75	bdl.	18.125
	MAD		0.65		47.8		1.465	348.5	323.5		38		0.28	0.155		192	174.5	3.265	2.65			6.8	14.3	20.4		2.32
ERZF5b	median	bdl.	10.15	9.15	104.35	bdl.	3.98	1030	152.35	bdl.	4590	bdl.	4.1	0.4945	bdl.	945.5	2030	55.6	60.2	1.135	bdl.	34.105	125.1	48.45	bdl.	14.69
	MAD		0.55	4.35	18.85		1.135	85	16.7		455		0.36	0.059		35.5	182	3.95	4.4	0.655		1.025	15.7	2.9		7.79
6059	median	bdl.	11.665	7.775	188.3	8.3	16.635	1440	319.25	bdl.	4830	bdl.	5.83	0.435	0.1522	96.1	3150	1.1275	211.25	7.315	bdl.	4.295	301.4	1400	bdl.	10.59
	MAD		0.195	0.28	131.6	1.9	6.045	216.5	46.25		490		0.54	0.1245	0.1	5	214.5	0.1325	16.15	1.635		0.225	10.8	189.5		3.345
A6758	median	bdl.	11.69	7.6	43.94	7.4	2.415	897	196.7	bdl.	2750	bdl.	5.73	0.152	0.1574	948	1910	2.966	52	3.72	bdl.	28.7	208.2	13.88	bdl.	40.75
	MAD		0.18	0.12	2.1	1.4	0.071	32	2.5		54		0.64	0.1	0.1	8	40	0.1	0.5	0.07		0.38	15.4	0.29		1.83
A7653	median	bdl.	10.6228	7.96862	203.625	19.523	9.37161	440.969	42.8375	2.75632	8260	bdl.	2.64721	1.01332	bdl.	52.5255	8680	0.562857	650.567	20.6646	0.121211	-	1190	-	bdl.	10.9737
	MAD		2.79759	3.08828	18.5634	10.1907	1.25187	36.8161	6.86009	1.30375	853.155		0.592706	0.200007		3.96357	1040	0.156577	73.8312	1.86969	0.00423781		238.745			1.19463
Binn	median	bdl.	10.37	8.9	217.2	bdl.	37.7	1580	373.2	bdl.	2290	bdl.	5.03	0.442	bdl.	71.3	1970	bdl.	103	1.65	bdl.	2.93	144.7	7.4	bdl.	3.42
	MAD		0.75	1.1	6.1		4.04	63	209.2		144		0.41	0.1		1.37	204		16.1	0.08		0.18	14.6	1.45		0.34
RT1	median	bdl.	11	8.2	405.5	bdl.	19.165	2930	1320	bdl.	2700	bdl.	9.89	0.635	bdl.	93.9	2680	0.2095	406.5	3.14	bdl.	5.855	185.35	304.9	bdl.	0.405
	MAD		0.85	4.85	49.5		0.89	46.5	58.5		71.5		0.95	0.1		0.95	42.5	0.1	9	0.14		0.115	5.35	8.1		0.1
A5088	median	bdl.	13.015	7.495	210.5	9.25	3.723	2970	407.7	bdl.	5870	bdl.	5.925	1.239	0.164	37.255	618	10.295	1000	415.5	bdl.	2.786	35.385	547.5	bdl.	1.185
	MAD		1.52	0.52	83.9	0.6	0.838	19	254.1		271		0.35	0.1875	0.1	6.785	42	0.58	231.5	28.5		0.5135	5.115	133		0.294
A5732	median	bdl.	13.0137	8.09974	206.443	22.7857	29.6169	866.706	78.1663	2.2947	4350	bdl.	4.68521	1.68509	0.155686	230.098	1880	8.0168	118.175	0.17017	bdl.	10.2767	89.8871	3380	0.245327	23.7484
	MAD		1.94625	3.45913	31.2815	11.5645	1.85495	48.5464	4.9153	1.28369	550.037		1.02141	0.326239	0.0521416	7.2377	275.797	0.600651	5.37675	0.0806267		0.522516	9.06192	461.656	0.115362	1.15932
CYW2320	median	bdl.	11.66	7.32	329	7.7	6.01	890	416.4	bdl.	2110	bdl.	5.46	1.088	bdl.	60.53	1580	0.584	104.9	8.42	bdl.	3.188	119.2	147.8	bdl.	0.555
	MAD		0.11	0.32	41	0.7	0.98	25	14.2		98		0.37	0.144		1.87	181	0.1	2.5	0.44		0.084	15.9	22.2		0.102
GrB	median	bdl.	18.8	9.1	42.1	51.65	24.26	42.29	12.2	21.1	9070	bdl.	5.695	4.375	19.6	35.615	8630	35.79	1520	349	1.47	2.86	634	1670	5.325	7.995
	MAD		3.035	1.15	9.05	21.65	0.55	1.05	0.3	5.2	170		0.435	0.88	4.77	0.39	75	1.64	32	12.5	0.35	0.055	16.5	168	2.015	0.17
MP2	median	bdl.	31.6857	20.0747	257.08	73.5321	0.761734	598.964	319.815	0.971651	2510.11	bdl.	3.57886	0.502676	bdl.	22.9307	1230.11	0.230842	63.78	8.12451	bdl.	1.23408	59.0896	140.871	0.639695	1.08449
	MAD		12.4887	6.61252	117.083	25.4141	0.133964	16.122	23.3183	0.591155	299.555		1.03305	0.102525		1.06372	111.017	0.0616192	2.50782	0.589987		0.0899231	6.18334	11.1852	0.458128	0.176392
SFJ	median	bdl.	11.61	8.665	178.15	7.55	50.175	888.5	560.5	0.57	4990	bdl.	6.115	0.3865	bdl.	86.25	3320	0.256	149.1	3.52	bdl.	5.695	235.3	140.75	bdl.	9.405
	MAD		0.13	0.365	11.5	1.2	8.215	28	58.2	0.245	234.5		0.395	0.1		3.65	393	0.1	5.15	0.17		0.41	35.45	70.8		0.66

## Sheet: H2O total integration
individual spot measurements, H2O from total integration (μg/g)
AS19-1	AS19-2	AS19-3	19-JH-03	CM20-2	CM20-6	M-E1	M-E2	M-Q1	M-Q2	M-Q3	SY21-31	SY-KM1	SY-KM2	MVE2	MVE4	MVE12	PF18-14	PF18-25c	PF18-26b	PF18TB01	PF21-01	PF21-02	C31	Kor3	Sau2	Sau3	CP16-03B	CP16-04	CP18-03A	CP18-03B	CdG19/36	AA16-11	AA20-1	AA21-01	AA21-02	S508	S520	DM1c	DM2a	DM5	DM9	DM10	DM30	DB1	DB2	DB6	DB7	SH02-3	WG17-01
258.181	298.681	303.692	330.477	782.701	157.381	634.241	491.818	475.171	383.723	524.31	1500.03	259.99	766.855	665.86	692.221	352.857	896.078	401.611	487.298	351.198	315.974	1744.99	522.793	196.478	473.1	1061.99	2179.19	99.4867	175.035	147.652	64.0483	228.756	837.451	184.724	222.926	27.4333	74.4307	81.3581	256.18	104.442	103.083	74.2447	52.3	119.996	351.114	616.416	538.515	408.024	91.9485
310.055	283.38	359.377	397.426	1083.42	281.366	668.079	479.189	537.799	374.016	523.946	651.542	308.584	825.796	546.858	1637.85	461.289	831.592	397.813	422.699	396.373	322.527	2027.16	437.782	68.976	651.175	909.217	1474.05	37.2622	307.012	284.823	418.931	225.337	854.203	152.791	323.959	38.5924	64.4475	32.7443	205.272	126.041	114.37	39.3438	82.6039	143.975	161.071	322.892	700.293	392.061	184.984
218.152	266.834	291.227	254.494	648.346	260.243	538.921	424.711	559.634	369.071	610.36	1835.04	332.918	707.991	576.093	916.149	467.286	759.201	426.332	301.247	499.123	282.592	1571.87	542.827	79.0025	404.819	962.085	1641.55	97.3005	364.339	238.147	125.746	199.869	634.091	208.261	203.443	41.5129	65.191	52.2509	183.173	116.684	138.107	92.2221	82.0955		232.808	404.887	682.248	390.584	42.0798
243.509	205.802	302.582	234.403	737.901	246.512	449.019	454.538	527.555	361.971	634.32	1186.01	282.757	853.439	562.655	514.122	550.639	790.498	374.027	398.99	338.687	341.953	1622.56	708.388	65.321	443.578	868.128	1465.47	55.6531	164.524	166.886	123.392	184.404	683.769	148.939	390.988		88.9596	50.8273	194.154	167.757	61.3101	60.2917	33.8437		194.655	582.558	815.969	328.41	69.8949
214.858	294.014	402.871	337.42	817.466	181.008	547.484	372.588	535.512	320.102	512.623	1368.85	327.31	1041.42	582.646	292.694	867.857	1344.66	359.979	446.41	410.639	372.599	1673.4	617.813	84.1276	359.508	958.373	1752.15	142.56	189.536	321.742	290.917	162.277	679.723	239.419	265.848		93.2935	43.7361	146.761	53.6931	78.6775	81.6071	57.0087		364.419	368.243	588.371	106.207	103.485
222.04	176.28	485.003	247.533	662.256	41.2832	598.129	453.122	620.395	323.212	601.247	971.757	322.676	981.107	569.579	688.48	323.869	1423.31	398.663	554.194	356.275	478.744	1784.37	639.792	132.293	419.443	950.55	1889.29	70.1828	223.724	138.223	186.575	112.214	270.209	248.573	197.367				178.028	28.6012	51.4407	52.4095	66.2331		233.458	248.095	870.192	404.184	52.349
370.498	363.955	136.382		726.029	324.979	555.207	506.269	627.7	335.423	540.305	1197.62	301.677	801.914	544.562	508.811	264.316	706.888	476.049	613.816	293.121	315.82	1759.94	469.452	36.0835	414.885	969.318	1012.5	161.181	331.035	197.516	320.88	222.962		168.846	364.271				183.581	46.9009	281.678	69.8111	23.7022		206.544	462.748	753.51	96.249	70.579
199.544	349.048	211.985		817.51	257.04	468.712	532.761	639.093	397.245	590.886	943.084	243.629	789.929	613.813	473.332	568.875	1186.74	390.951	622.424	340.012	456.54	1666.51	530.169	88.6098	373.452	736.866	1737.14	95.2751	391.758	262.557	281.303	254.478			306.998					101.381	330.217	80.7224	48.7378		259.914	451.453	736.301	263.875	138.275
199.573	334.957	180.283		778.109	211.63	526.644	518.239	644.917	397.226	703.021	648.417	333.293	790.662	560.095	290.346	543.095	1078.34	406.006	453.929	301.775	397.619	1770.62	443.448	23.5779	558.915	901.887	1547.17	100.853	474.113		186.444	257.218			320.796					63.6439	90.0669	57.9688	267.015		280.647	445.632	668.182	445.84
226.547	294.013	215.665		789.667	244.966	624.47	495.215	631.619	464.738	651.065	1894.87	358.786	766.304	437.093	476.753		1091.62	518.974	571.366	369.469	434.998	1736.08	435.599		496.711	903.396	1745.79	74.569	416.407		224.884	235.693			329.245						44.9421	83.3319	247.372		191.758	507.225	830.679	342.811
286.472	230.74	179.726		395.382	104.811	568.267	485.891	528.643	390.362	684.537	2123.99	342.099	739.822	464.03	492.625		1139.78	359.526	537.62	308.217	428.125	1730.67	606.589		420.491	806.177	2230.29	35.6286			248.133	219.894			243.202						170.178		102.234		303.446	504.085	642.299	334.437
171.289	251.412	172.096		625.453	109.377	681.889	482.384	569.053	414.743	695.748	1159.2	349.766	770.05	505.772	401.728		1321.92	356.907	404.53	391.976	274.97	2010.19	511.161		557.34	810.265	1617.85	55.4751			241.618	264.933			276.567						91.3418		110.975		207.241	522.458	710.772	368.776
233	159.666	320.174		590.867	163.658	569.209	477.869	580.518	393.972	630.016	987.346	351.799	813.116	561.623	404.363		551.25	441.213	540.425	217.817	505.726	2055.64	506.889		320.001	1024.98	983.621	149.261			129.475	399.182			426.167						115.328		140.51		198.068	460.661	784.664	396.582
145.841	334.823	490.082		570.259	168.727	551.145	408.729	595.031	332.002	577.726	1072.95	357.78	772.508	552.319	428.492		890.066	442.366	541.736	266.582	425.227	1928.37	358.153		559.552	957.281	659.182	90.6634			139.514	327.236			324.773						258.632		68.7878		492.486	385.122	676.53	357.917
309.869	198.497	528.674		508.099	143.198	389.048	529.956	612.532	349.031	655.26	1544.77	300.018	808.605	399.216	429.624		726.888	427.321	565.917	378.054	448.865	1894.36	468.311		582.476	1007.05	779.373	75.2382			275.583	325.684			467.204						139.61		38.3422		143.927	537.468	559.136	420.47
		568.939		528.282	144.025	408.172		467.264			1323.25	228.526	721.796	446.521	346.325		832.566	381.979	525.962	374.963	389.875	1973.25	450.348		632.052	1208.45	754.894	98.4546			153.138	200.64			376.11						307.329		81.9962		235.496	336.457	662.385	408.466
		378.675		382.099	200.302	588.417		373.245			783.715	271.952	759.898	398.523	276.722		726.424	541.634	514.516	287.123	265.466	2041.68	565.34		353.02	1010.88	661.434	63.2041			199.811	208.947			291.034						209.917		64.6623		178.076	443.588	650.989	397.8
		197.121		390.163	196.291	608.747		373.802			949.496	260.7	779.015	362.84	290.83		868.899	483.484	383.45	193.532	428.75	1920.53	328.423		683.15	865.628	437.594	122.151			147.446	349.838			281.994						323.881				200.233	392.608	675.865	446.111
		328.066		402.371	246.826	634.09		480.273			1527.28	239.435	804.659	459.819	354.193		796.419	490.261	385.785	306.429	357.398	1846.6	458.223		670.649	845.267	1121.45				179.677	316.946			401.546										284.347	324.383	699.72	399.763
		264.544		445.066	324.666			415.506			1886.46	260.195	711.508	575.444	309.141		961.429	375.272	416.566	300.16	360.05	2055.55	575.191		479.229	964.432	1118.27				156.446	366.106			383.929										198.542	345.2	524.001	335.146
		477.717		594.339	163.283			476.34			1773.42	306.144	745.913	500.225	414.784		942.969	292.677	278.325	281.847	533.186	1919.56	582.245		292.99	1837.19	1172.06				165.734	501.686			352.898										241.546	379.365	591.979	424.534
		531.668		592.278	213.226			477.042			1803.38	348.739	729.102	569.665	291.466		757.226	380.31	510.947	372.355		1974.2	563.86		524.049	1108.91					128.072	409.924			353.492										358.725	504.851	782.447	437.37
		528.543		618.621	221.684			489.392			1970.13	344.856	717.05	490.214	350.848		809.381	391.771	434.146	358.303		1747.81	505.195		567.787	896.107					110.447	456.902			287.804										208.575	390.43	813.104	380.174
				806.646	386.579			423.236			1592.96	311.295	767.268	434.468	600.222		948.68	400.574	517.046	356.649		1900.97	491.744		602.672	925.823					190.96	427.567			305.966										211.85	392.448	747.313	411.071
				757.21	229.846			446.136			1326.07	312.233	716.392	599.255	581.574		885.527	361.043	326.175	377.337		1724.48	534.579		358.581	868.889					317.061	526.261			390.685										168.251	430.173	751.714	308.832
				569.386	225.747			505.872			2141.56	296.419	721.119	580.604	364.031		746.562	351.053	298.331	377.097		1870.99	544.631		467.176	1114.06					161.995	439.223			457.891										185.827	286.188	732.827	272.075
				603.456	139.492			547.155			1548.63	260.401	694.455	425.023	426.517		1194.37	329.365	425.727	251.84		1892.56	437.218		364.964	806.989						446.368			342.01										163.413	580.609	827.432	318.921
				543.043	197.594			477.445			1384.85	239.1	705.867	432.746	1282.12		895.626	309.829	360.093	336.012		2057.33	483.443		382.209	860.284						475.409			239.483											425.998	750.621	328.494
				445.514	190.047			474.493			1673.91	214.315	739.512	510.862	469.144		901.771	499.012	575.299	288.218		2039.19	478.478		465.745	916.342						481.702			319.645											431.765	545.634	418.049
				556.64	157.522			440.403			1716.99	212.363	785.365	470.696	383.274		1214.29		542.625	345.644		1832.86	507.579		546.279	1003.44						493.958			120.436											416.85	732.407	241.228
				636.339	247.498						2056.31	224.975	845.149	463.104	444.655		1089.22		390.236	349.406		1883.67			523.123							523.961			342.248											494.084	418.107
				776.608	260.826						1140.38	232.016	792.754	454.322	484.034		1194.73		592.278	334.579		1878.61										362.278			153.076											456.468
				336.65	174.565						1326.59	249.255	749.51	448.871	572.919		1033.58		592.159	337.18		1535.19										330.091			425.121											423.05
				351.814	313.51						1411.35	255.408	733.393	595.13	508.469		1087.16		362.948	317.589		1809										387.517			364.52											420.198
				197.397							2062.73	256.199	758.869	414.94			1284.77			350.638		1917.53													308.982											351.886
				267.725							1822.88			489.893								1965.66													266.598											439.886
				360.237										502.898								1017.97													249.065											666.398
				479.27										435.728								925.65													173.158											755.765
				437.024										509.303								926.767													288.599											692.319
				481.824										396.613								1195.8													305.259
				553.638										479.867																					437.486
				500.237										488.719																					250.671
				475.462										429.333
				547.77										449.79
				422.979										438.147
				342.182										520.829
				470.288										523.38
				436.8										402.132
				565.533										471.421
				535.718										455.566
				633.114										478.806
				706.429										411.894
				662.346										411.053
				707.459										470.528
				665.661										579.843
				740.813										554.962
				712.835										583.688
				804.518										634.374
				617.613										510.734
				816.637										533.111
				397.578										615.765
				711.446										463.326
				574.694										522.248
				559.686										472.421
				703.405
				561.165
				624.31
				696.326
				614.88
				738.058
				677.354
				503.843
				445.85
				460.208
				700.627
				742.314
				835.251
				750.691
				622.989
				497.078
[truncated: 22 more columns]

## Sheet: H2O sum
individual spot measurements, sum of deconvolution H2O (μg/g)
AS19-1	AS19-2	AS19-3	19-JH-03	CM20-2	CM20-6	M-E1	M-E2	M-Q1	M-Q2	M-Q3	SY21-31	SY-KM1	SY-KM2	MVE2	MVE4	MVE12	PF18-14	PF18-25c	PF18-26b	PF18TB01	PF21-01	PF21-02	C31	Kor3	Sau2	Sau3	CP16-03B	CP16-04	CP18-03A	CP18-03B	CdG19/36	AA16-11	AA20-1	AA21-01	AA21-02	S508	S520	DM1c	DM2a	DM5	DM9	DM10	DM30	DB1	DB2	DB6	DB7	SH02-3	WG17-01
291.756	337.648	324.107	467.305	805.926	156.556	751.547	510.022	503.33	408.67	575.417	1939.23	303.385	841.27	760.555	813.622	434.121	961.417	395.114	483.336	343.906	313.733	1973.16	589.083	81.8233	446.646	962.018	2543.4	107.321	193.318	174.813	71.4475	259.033	939.844	228.113	238.648	32.9241	124.642	96.1298	285.528	126.061	118.147	112.065	54.3687	174.151	389.326	671.432	620.481	443.546	113.771
346.732	347.822	447.152	430.551	1081.9	311.354	764.101	517.513	569.793	396.573	591.78	761.943	357.754	884.355	666.993	1860.12	534.022	883.537	393.949	429.614	401.665	328.198	2305.67	485.162	48.6356	612.08	820.769	1713	46.1449	334.269	307.615	483.218	254.159	974.555	211.793	346.615	61.0531	107.399	38.501	225.761	142.467	125.808	61.2908	96.6412	157.663	170.308	359.137	777.685	430	236.83
259.702	298.471	354.637	364.713	664.761	283.231	630.33	481.643	590.495	400.669	660.143	2081.27	386.6	814.843	638.987	1035.49	546.675	840.001	425.862	288.519	492.31	272.827	1804	588.679	40.3865	376.849	876.133	2052.9	116.653	395.982	248.524	161.315	221.821	731.464	258.953	226.862	67.4753	100.175	57.7509	204.607	130.873	154.114	136.641	95.9987	0	249.772	453	760.984	422.766	60.9885
287.708	245.955	381.046	354.899	730.756	244.999	655.149	492.039	560.299	396.139	671.987	1329.1	330.439	953.941	620.394	574.666	606.94	860.439	371.244	403.492	335.624	358.735	1873.46	795.088	30.6036	409.701	804.076	1749.7	67.7179	176.587	205.238	138.899	204.026	781.515	195.043	437.403		127.008	57.0185	208.313	186.916	64.7684	97.8405	44.3284	0	212.498	644.737	921.889	355.02	82.2719
252.134	343.205	546.671	681.782	824.286	160.466	674.014	416.94	565.375	348.557	546.343	1685.27	381.632	1118.03	662.29	320.062	971.175	1477.07	361.996	447.851	408.496	359.225	1898.08	694.122	54.2345	339.944	888.479	2010.6	150.031	201.768	352.959	333.084	199.265	770.123	290.121	290.303		200.932	48.765	166.205	69.7122	102.104	106.878	72.98	0	384.636	405.682	677.697	111.783	129.513
269.271	221.258	549.433	381.863	702.98	41.8747	705.918	506.108	651.975	343.637	655.476	1267.97	375.612	1063.29	659.285	816.368	386.79	1582.92	400.941	490.41	351.026	471.31	2036.53	720.761	91.8054	394.4	879.544	2364.1	78.5707	245.858	155.308	217.413	147.815	321.024	308.255	230.399			0	213.084	45.3431	63.1666	68.4571	81.546	0	258.386	272.458	979.033	445.105	64.2049
423.721	443.706	241.92		758.863	320.728	615.728	546.923	663.443	358.832	584.838	1346.66	351.492	895.727	620.252	559.384	306.104	792.694	462.569	598.362	288.471	317.772	1993.68	518.723	17.7915	396.348	891.278	1252.5	173.265	362.845	239.21	356.452	245.414		221.137	394.273			0	195.123	60.486	299.063	98.1264	28.9039	0	225.718	512.838	830.174	111.084	87.8483
241.329	407.274	240.43		810.72	274.39	537.013	569.136	681.102	421.303	667.455	988.597	286.818	897.64	673.37	520.431	639.426	1328.53	385.537	618.126	342.505	448.376	1912.36	578.892	44.8916	343.835	669.465	2271.3	107.04	462.951	294.274	326.645	320.976			365.621			0		112.073	365.245	85.2198	54.692	0	284.2	498.226	826.834	291.966	178.301
227.711	402.918	273.579		773.708	226.87	611.629	562.466	679.444	422.86	773.85	680.072	389.125	846.717	637.193	353.412	678.76	1213.21	405.138	448.271	310.966	390.397	2011.42	500.205	11.8456	526.681	850.989	1846.4	116.615	514.839		214.259	292.795			356.418			0		76.8257	102.304	65.8061	293.434	0	313.645	495.9	741.087	485.068
285.574	352.758	280.404		837.197	260.151	792.502	537.585	671.437	511.273	725.075	1969.48	415.608	837.148	484.512	522.247		1190.25	507.507	564.191	369.192	439.725	2013.32	479.986	0	461.557	824.406	2212.9	79.1498	454.666		269.958	294.64			400.819			0		0	49.8412	109.411	264.586	0	215.86	582.981	918.709	377.278
337.22	289.38	250.982			114.337	661.348	524.405	558.92	441.289	744.884	2297.51	396.48	824.805	512.82	533.729		1236.18	365.843	533.36	298.647	429.576	1958.79	684.966	0	395.054	748.661	2691.2	47.3089			296.714	263.09			274.149			0		0	188.966	0	113.587	0	340.921	591.465	741.721	374.015
207.983	302.08	195.734		636.438	132.763	788.432	520.19	599.641	446.373	745.843	1583.68	404.574	824.293	554.72	441.74		1419.06	354.134	409.825	398.381	277.18	2302.66	579.619	0	525.154	772.629	2082.4	67.9053			277.705	314.322			313.902			0		0	92.5939	0	122.863	0	235.181	610.291	776.585	408.917
266.382	214.885	392.091		648.501	173.54	622.314	507.662	613.354	427.454	672.725	1116.69	408.339	895.647	633.125	453.734		580.816	426.684	527.38	209.523	501.041	2360.17	575.642	0	301.544	957.849	1207.6	164.438			161.235	500.541			498.263			0		0	122.706	0	155.648	0	221.086	501.156	885.429	429.454
182.333	387.562	538.869		549.605	176.74	592.912	454.214	627.022	362.043	612.299	1266.86	414.913	883.609	629.91	467.886		957.22	441.367	537.383	256.951	441.582	2216.51	387.103	0	530.866	885.061	783.769	101.994			189.61	361.495			354.782			0		0	284.108	0	86.5011	0	535.567	457.017	759.776	389.673
361.74	271.164	616.619		571.118	136.921	451.885	564.135	646.677	371.107	702.374	1701.59	351.343	884.176	434.502	508.001		772.794	416.75	581.777	365.468	441.745	2174.38	523.188	0	554.851	946.943	836.9	90.662			306.591	390.056			508.06			0		0	160.791	0	47.2224	0	160.432	596.764	625.213	452.433
		652.05		518.305	142.794	455.712		496.315			1526.09	268.443	819.636	488.228	375.276		887.622	378.556	533.101	361.359	381.178	2264.23	505.691	0	597.419	1108.47	943.189	103.457			175.649	217.555			435.188			0		0	341.086	0	94.4247	0	268.26	404.634	730.77	452.628
		410.796		406.233	211.734	653.074		398.293			910.081	317.308	861.953	435.337	306.933		771.701	526.907	507.741	282.66	254.309	2342.46	643.877	0	342.075	940.627	837.89	69.2284			231.414	240.782			334.001			0		0	238.944	0	93.4839	0	188.316	497.508	747.006	438.209
		358.715		419.363	209.317	658.871		396.594			1032.99	303.803	852.446	400.425	319.918		899.185	482.958	380.702	199.16	425.842	2180.99	362.525	0	640.078	824.86	472.266	142.687			186.032	396.257			324.284			0		0	351.795	0		0	232.419	443.811	749.047	494.788
		360.294		442.82	236.28	729.875		509.053			1702.08	280.519	884.619	504.679	381.443		844.321	499.769	367.948	306.988	358.251	2102.43	533.262	0	630.468	793.187	1341.8				214.715	391.507			424.747			0			0	0		0	316.288	370.49	759.536	442.717
		377.333		489.937	329.201			441.171			2100.82	305.652	795.455	636.55	359.63		1010.24	357.77	399.757	301.94	370.914	2342.94	655.939	0	454.11	902.849	1317.1				179.275	448.463			412.216						0				213.574	374.365	589.609	378.614
		591.228		600.597	162.041			506.301			1977.83	356.163	834.994	580.053	466.364		995.083	292.56	441.511	272.385	527.09	2191.68	643.517	0	284.147	1592.54	1426.6				192.403	567.268			411.462						0				271.794	409.744	665.584	463.471
		604.793		610.515	215.234			508.618			1997.7	403.856	826.599	652.029	333.428		796	380.441	509.007	345.025		2247.28	660.978		489.293	1015.76	1305.8				151.672	465.163			398.308						0				393.736	558.071	847.697	488.746
		623.337		643.111	224.577			518.687			2339.92	399.13	797.841	576.385	398.7		863.402	394.591	417.861	352.572		1985.26	609.149		523.557	821.402	1406.3				133.717	506.531			316.381						0				231.221	420.882	950.658	414.025
				827.962	390.862			450.435			1666.54	359.97	837.011	486.175	654.979		1014.71	404.859	488.613	323.933		2160.42	568.294		565.758	867.664	790.952				240.19	479.775			362.193						0				243.333	431.173	842.165	448.559
				775.043	246.41			473.881			1464.47	362.61	825.773	673.292	634.605		960.188	355.349	327.362	368.304		1984.19	592.491		332.181	801.971	1871				382.218	586.98			449.638						0				198.961	480.12	834.259	332.697
				614.574	246.847			535.935			2307.17	344.714	828.094	627.746	422.717		781.628	334.096	293.545	366.865		2158.09	649.855		441.925	1035.07	1733.6				194.597	486.845			510.336										207.66	321.6	814.886	302.05
				649.524	150.636			579.536			1800.93	305.793	758.882	480.195	484.148		1284.57	323.873	411.034	262.899		2157.98	523.678		329.045	733.229	2306.8					523.341			413.126										176.519	641.63	912.308	353.38
				595.628	192.768			507.732			1565.78	279.489	782.948	495.531	1455.18		963.745	313.144	355.368	338.166		2353.41	558.458		353.448	793.935	634.328					526.774			287.473											486.75	830.739	369.734
				495.091	199.697			503.905			1771.87	250.28	839.49	581.346	509.235		957.814	495.395	570.315	284.679		2335.78	555.672		433.798	841.409	1876					570.103			364.703											491.103	618.681	477.718
				579.93	166.795			469.853			1803.19	249.335	857.755	518.163	418.608		1304.37		510.866	329.277		2088.38	559.421		514.913	932.205	1802.8					570.267			142.981											472.085	808.209	261.571
				695.107	256.207						2372.73	263.625	912.658	503.046	496.85		1157.88		399.094	344.581		2140.16			493.551		1113					593.165			366.836											528.492	480.432
				828.582	277.165						1223.76	256.393	874.493	532.679	540.305		1380.49		592.687	320.054		2131.17					1251.8					414.038			173.104											494.054
				337.702	179.748						1485.43	288.441	853.955	510.994	638.478		1182.12		582.497	328.492		1768.46					718.257					428.215			469.321											472.153
				333.651	314.473						1726.51	297.093	799.487	659.198	545.44		1160.71			319.153		2068.14										432.923			389.991											477.243
				197.505							2334.61	299.538	812.231	466.816			1371.88			333.175		2191.08													333.469											381.661
				296.17							1965.77			545.612								2235.39													319.353											518.873
				381.956										620.612								1226.57													281.859											733.492
				504.819										484.298								1084.01													201.378											849.918
				448.292										576.98								1083.87													313.619											779.732
				516.575										445.91								1473.15													329.177
				542.341										548.979																					491.034
				510.647										564.918																					283.446
				459.249										497.976
				530.309										518.926
				427.21										511.426
				378.433										603.783
				467.373										588.084
				460.675										446.933
				559.548										522.579
				531.28										504.085
				660.261										561.118
				707.65										459.167
				685.474										450.564
				705.133										510.631
				703.683										658.947
				743.793										640.652
				735.592										679.771
				832.348										789.971
				615.93										600.012
				838.548										604.926
				418.461										708.574
				716.472										512.972
				566.828										629.493
				598.224										545.114
				728.647
				573.019
				650.551
				732.781
				653.252
				777.516
				723.442
				533.134
				470.055
				500.911
				707.543
				778.583
				896.178
				765.414
				677.977
				541.565
269.271	337.648	381.046	406.207	615.93	213.484	655.149	517.513	547.427	400.669	667.455	1693.43	344.714	841.27	563.018	502.426	546.675	963.745	394.591	483.336	333.175	381.178	2116.8	577.267	0	446.646	871.899	1426.6	102.725	348.557	243.867	214.487	393.882	775.819	228.113	355.6	61.0531	124.642	0	208.313	22.6715	102.304	61.2908	93.4839	0	235.181	491.103	776.585	418.395	100.81
[truncated: 22 more columns]

## Sheet: H-Ti3+
individual spot measurements, Ti3+-related H2O (μg/g)
AS19-1	AS19-2	AS19-3	19-JH-03	CM20-2	CM20-6	M-E1	M-E2	M-Q1	M-Q2	M-Q3	SY21-31	SY-KM1	SY-KM2	MVE2	MVE4	MVE12	PF18-14	PF18-25c	PF18-26b	PF18TB01	PF21-01	PF21-02	C31	Kor3	Sau2	Sau3	CP16-03B	CP16-04	CP18-03A	CP18-03B	CdG19/36	AA16-11	AA20-1	AA21-01	AA21-02	S508	S520	DM1c	DM2a	DM5	DM9	DM10	DM30	DB1	DB2	DB6	DB7	SH02-3	WG17-01
171.478	185.664	192.685	418.859	338.896	51.3291	440.648	333.542	257.94	243.029	315.9	907.264	102.51	310.05	449.154	669.056	212.365	444.45	228.29	322.128	210.88	203.972	711.589	311.103	81.8233	302.84	677.117	892.936	104.596	156.423	72.8099	32.6497	168.499	543.087	131.033	202.074	16.4477	76.7118	10.7747	112.552	73.2382	62.6173	35.9374	36.2086	126.773	242.467	410.18	460.568	281.402	83.9758
191.371	169.524	242.395	430.551	518.976	107.646	456.041	300.951	304.643	244.499	326.133	414.092	128.648	348.723	389.667	1427.88	274.852	433.005	241.341	290.065	231.916	191.053	754.223	260.186	48.6356	380.882	585.309	881.856	40.018	270.744	259.452	237.092	164.513	509.184	47.0159	275.271	61.0531	50.0998	3.32838	89.9819	85.6665	87.7043	28.0543	83.1578	109.509	108.112	185.538	588.057	272.98	153.664
149.022	158.322	180.638	290.474	303.972	102.246	358.043	247.388	315.351	237.668	343.467	788.273	139.872	332.469	372.84	794.807	334.414	453.435	249.602	112.271	291.889	176.598	831.739	366.777	40.3865	248.462	629.57	687.504	94.7092	319.818	168.874	62.0284	139.728	451.954	118.017	180.705	45.2646	61.2858	7.95616	65.9623	78.5801	102.439	58.0355	54.8174		164.09	244.612	533.683	316.441	37.7362
165.402	152.438	216.705	218.202	354.964	98.4083	320.2	299.781	304.143	242.99	356.62	412.957	116.706	337.279	403.673	371.735	318.249	424.775	231.471	260.017	177.978	213.405	1022.64	468.202	30.6036	274.765	588.384	891.558	58.1205	173.793	184.548	56.3949	136.089	500.731	54.8668	291.659		69.3708	5.6608	79.7396	120.176	48.1685	20.7652	19.5468		133.975	379.406	633.244	230.41	55.7786
149.737	181.113	265.22	465.569	388.865	92.7093	383.049	275.627	309.576	219.145	313.694	537.502	140.338	378.849	419.875	208.22	554.321	814.207	227.886	310.252	232.562	201.743	660.041	367.096	54.2345	236.926	648.419	955.383	134.01	189.673	196.145	161.933	112.481	466.247	161.502	210.528		119.527	4.54896	52.0499	44.7734	79.4291	54.845	38.8304		251.242	262.004	489.428	72.369	81.1885
165.87	87.6337	346.798	219.078	342.314	13.2508	396.165	322.351	356.018	203.65	347.468	538.695	138.75	386.489	393.734	647.909	221.359	892.524	226.159	367.464	214.176	310.997	1049.96	415	91.8054	267.179	611.932	1167.4	66.551	182.055	127.161	74.9165	80.2588	271.703	179.182	228.738				60.4618	28.467	42.8318	43.8845	45.4188		159.795	173.929	660.944	278.183	41.2198
260.477	155.827	95.4911		346.148	106.584	382.231	337.141	361.537	210.424	307.317	398.784	127.655	333.495	347.873	327.726	211.939	357.318	286.422	420.572	161.462	176.117	839.387	291.658	17.7915	267.15	653.364	606.84	138.946	283.943	228.014	149.723	160.439		106.87	340.924				81.6448	33.0978	205.781	55.4149	18.1172		148.873	284.472	610.965	73.3345	61.8512
145.547	232.973	129.093		381.387	101.261	395.883	347.746	367.909	253.644	351.193	339.29	91.4171	355.839	442.269	322.85	412.585	648.383	246.138	396.81	212.672	225.13	789.599	343.409	44.8916	248.853	472.508	1255	107.04	348.33	235.678	167.249	149.77			315.227					76.8511	218.656	50.7319	30.4581		176.188	309.719	563.424	170.516	109.464
94.0322	240.335	106.322		338.887	85.2501	333.537	358.534	367.289	252.191	412.755	175.527	139.767	344.958	376.876	176.228	391.8	690.715	224.084	280.827	193.425	227.792	938.472	266.332	11.8456	347.542	608.545	937.793	116.367	419.796		111.39	198.348			306.601					47.1774	72.4689	33.1492	189.332		185.801	340.394	530.844	311.511
77.5082	174.795	152.744		333.798	95.294	463.648	333.116	367.616	291.128	381.852	557.622	158.376	301.352	349.972	318.863		759.024	283.329	379.379	211.494	271.17	754.502	270.931		317.162	570.795	982.856	57.3786	397.241		119.885	207.631			383.934						30.7777	50.4323	174.32		128.581	366.662	666.694	222.83
205.141	154.392	109.613			42.3274	378.499	326.582	302.851	249.787	391.81	790.559	149.297	282.09	335.302	303.029		781.35	200.309	347.123	159.602	288.78	922.499	400.228		289.953	577.171	899.357	37.2269			148.193	187.843			229.864						110.03		65.2884		221.401	316.716	526.724	236.638
125.775	142.521	88.6503		306.788	40.5728	443.296	297.543	330.3	253.197	407.311	730.143	154.005	287.802	338.862	257.183		739.12	206.901	265.619	232.247	201.373	924.29	346.95		375.788	567.586	1296.1	60.8998			149.21	205.195			279.212						57.3092		79.5672		146.37	318.517	588.4	220.427
151.938	127.468	225.08		299.116	48.9069	404.42	313.188	340.368	253.887	362.509	507.037	156.056	335.003	397.827	236.955		321.498	258.787	480.249	121.674	306.006	725.569	344.761		205.915	672.711	454.422	156.215			66.0691	346.448			449.287						78.8886		94.428		147.813	292.609	636.009	247.141
117.318	200.76	326.002		275.848	50.0698	367.538	291.493	345.235	213.478	325.723	584.948	157.664	328.42	416.412	251.444		451.412	286.423	316.886	139.174	283.428	795.188	218.568		355.249	659.85	411.157	90.8196			71.1645	237.284			332.101						180.585		58.51		317.315	259.145	548.698	240.239
177.589	89.0169	357.014		249.762	46.0377	281.657	348.967	352.942	212.461	356.665	590.773	123.919	345.149	286.252	297.464		357.692	239.819	406.514	204.673	270.391	861.746	307.826		353.207	665.063	408.111	90.662			138.807	269.044			483.658						91.1913		31.6451		103.5	316.675	454.063	305.72
		355.183		274.251	49.4893	287.423		276.193			367.971	84.252	326.462	295.082	213.749		509.024	226.968	305.818	209.402	228.107	923.159	296.45		410.877	825.763	569.951	103.457			79.011	153.763			400.526						232.885		62.023		177.937	232.065	588.547	269.152
		218.48		188.291	101.834	404.125		231.653			424.451	110.959	344.194	287.829	180.652		287.958	322.2	289.218	161.347	149.328	920.982	365.537		218.058	696.663	339.879	64.1042			89.8036	168.371			323.983						150.487		41.8405		123.738	286.224	560.175	286.913
		101.948		179.9	75.4753	399.203		232.522			345.072	101.801	345.926	230.783	185.953		462.237	296.87	241.964	113.04	283.105	808.578	225.799		464.164	621.85	110.469	128.809			52.9837	267.276			312.397						229.847				144.19	288.625	468.118	311.959
		79.8635		200.864	88.7685	446.586		289.858			561.574	89.2794	338.221	301.499	218.523		478.13	318.84	243.629	193.378	204.59	850.571	296.387		423.315	571.445	435.032				70.4483	252.449			414.378										195.623	220.542	574.876	278.385
		169.432		225.37	119.608			252.178			1057.11	104.214	311.264	352.042	210.079		586.889	227.056	234.24	161.105	222.044	752.453	398.201		321.449	608.453	694.956				70.2669	308.538			373.907										138.713	267.751	409.839	205.934
		334.027		230.81	61.0361			281.384			697.008	127.327	340.642	317.09	250.163		449.144	160.851	169.007	161.913	339.343	884.191	331.59		204.276	1153.05	649.201				79.1223	409.775			351.733										169.34	319.16	534.409	291.726
		350.425		245.151	79.9532			288.515			642.63	147.748	335.768	381.551	179.153		440.582	213.607	301.452	205.25		972.476	342.956		335.088	769.453	547.409				72.5587	298.871			354.832										230.205	360.559	533.772	284.143
		381.916		245.25	88.5509			291.023			779.9	149.467	321.465	318.195	223.885		403.035	230.248	262.042	213.956		1035.82	307.775		381.743	589.671	727.548				46.7581	341.494			246.199										150.619	300.551	596.898	267.317
				383.456	117.012			252.76			525.576	130.439	322.88	322.53	363.118		420.089	226.6	324.256	186.943		913.259	280.909		395.596	672.972	251.741				92.9556	331.166			274.768										150.257	252.142	582.128	271.45
				385.866	76.6824			272.385			644.559	131.454	308.69	426.545	398.254		486.912	218.35	208.219	197.647		700.118	295.777		218.748	602.597	970.486				130.026	422.808			398.06										135.259	287.543	578.541	213.815
				255.085	86.4081			298.27			753.769	120.728	349.452	349.138	227.875		416.43	210.89	127.253	225.38		754.404	320.48		322.585	793.695	1097.7				101.664	344.689			369.694										121.355	243.575	585.459	202.999
				299.881	56.9001			314.391			650.434	103.011	336.188	288.474	293.607		625.621	186.551	265.583	155.216		860.299	268.38		214.443	522.991	1245.2					339.866			310.779										110.437	359.51	668.049	238.88
				261.752	72.4476			282.828			663.497	91.1689	319.132	277.085	1012		512.735	160.626	236.326	183.083		805.851	262.1		226.286	537.138	251.064					353.897			287.473											325.037	594.203	241.62
				203.386	63.885			283.738			660.972	82.6767	342.413	319.362	282.254		501.887	293.164	390.424	169.233		918.566	248.521		303.617	593.804	1056.1					383.309			242.891											330.251	490.25	259.696
				274.87	58.8215			265.314			696.129	82.812	342.041	295.458	210.773		679.279		302.939	174.688		1047.62	261.653		322.588	618.795	1125.7					402.511			105.066											308.821	565.847	157.827
				324.848	99.8064						743.322	86.9651	334.733	319.887	294.184		626.779		258.842	213.911		1087.04			346.932		503.015					398.457			319.089											363.695	377.564
				251.411	107.78						393.706	91.5659	300.36	287.786	311.877		701.012		397.027	199.313		1080.89					446.259					306.416			150.368											320.226
				110.002	87.4737						465.281	98.3192	330.693	288.668	400.223		705.879		349.858	204.449		832.788					330.465					231.567			327.584											319.961
				134.941	91.0634						714.482	101.126	320.221	356.666	306.729		609.086			178.384		920.751										283.318			350.436											317.522
				97.4377							815.283	104.015	341.224	275.093			791.781			196.677		1047.54													276.807											312.318
				138.883							826.923			326.125								1075.81													281.09											356.158
				174.755										315.541								380.521													247.14											474.935
				215.393										290.133								372.218													173.182											506.731
				202.3										330.523								419.623													278.34											443.554
				222.121										297.977								570.674													294.442
				205.757										333.514																					404.251
				210.701										330.735																					222.009
				187.739										298.107
				220.665										287.75
				186.269										300.791
				160.999										364.723
				184.345										357.131
				196.827										279.372
				231.418										307.71
				238.593										292.586
				271.397										336.086
				236.71										251.92
				317.032										276.273
				288.527										299.32
				284.515										370.57
				299.621										349.929
				319.305										370.265
				358.833										448.201
				266.235										319.398
				286.238										335.56
				180.664										355.806
				329.438										279.707
				257.872										342.124
				239.943										344.334
				238.652
				247.472
				274.276
				297.537
				290.492
				365.312
				261.586
				224.402
				212.051
				227.017
				280.582
				316.839
				269.101
				303.963
				286.893
				261.728
[truncated: 22 more columns]

## Sheet: H-Fe3+
individual spot measurements, Fe3+-related H2O (μg/g)
AS19-1	AS19-2	AS19-3	19-JH-03	CM20-2	CM20-6	M-E1	M-E2	M-Q1	M-Q2	M-Q3	SY21-31	SY-KM1	SY-KM2	MVE2	MVE4	MVE12	PF18-14	PF18-25c	PF18-26b	PF18TB01	PF21-01	PF21-02	C31	Kor3	Sau2	Sau3	CP16-03B	CP16-04	CP18-03A	CP18-03B	CdG19/36	AA16-11	AA20-1	AA21-01	AA21-02	S508	S520	DM1c	DM2a	DM5	DM9	DM10	DM30	DB1	DB2	DB6	DB7	SH02-3	WG17-01
99.6049	134.658	131.422	48.4459	464.099	87.9593	310.899	176.48	245.39	165.641	259.517	753.47	181.803	502.805	311.4	144.566	221.756	461.163	166.824	161.208	133.025	109.76	1027.43	277.979	129.266	143.805	284.901	623.788	2.72425	23.5392	99.0074	32.2933	66.0892	389.659	56.8165	30.7384	15.6991	47.9302	1.42646	172.335	40.655	42.6442	76.1272	12.9382	45.283	146.859	261.252	159.913	162.144	29.7955
136.795	157.37	88.0985	0	562.879	190.614	308.06	216.563	265.149	152.073	265.647	345.769	210.676	507.731	277.326	432.238	259.17	414.444	152.609	139.548	169.749	137.145	1249.88	224.976	24.6845	231.198	235.46	389.657	2.54856	57.8316	34.4212	202.038	65.4801	458.797	142.061	58.9214	0	29.1786	0.0448335	133.819	42.4233	35.2722	13.2831	7.93091	47.4811	62.1961	173.599	189.628	157.019	61.6308
89.2133	128.782	154.242	74.2382	360.789	164.588	272.287	234.255	275.144	163.001	316.676	832.629	227.462	434.492	266.147	240.681	212.26	365.566	176.261	61.2876	200.422	96.2298	709.314	221.902	39.7212	128.387	246.564	827.755	11.9598	73.1036	78.716	64.2709	57.9735	270.509	116.303	33.3854	11.3447	38.8887	4.33006	132.066	38.9452	44.4805	52.0647	25.0401		85.6821	208.389	227.302	106.325	17.402
102.659	74.5316	103.306	105.285	375.792	136.41	225.632	192.258	256.156	153.149	315.367	691.077	193.02	558.708	216.721	202.931	288.692	412.491	139.773	143.475	157.646	145.33	593.335	326.885	31.9486	134.936	215.692	495.048	2.61502	2.79397	5.08588	58.1338	51.8018	273.868	126.419	125.69		57.6369	2.69846	127.208	52.7895	16.5999	70.1812	21.5059		78.5224	265.332	288.645	124.61	10.6094
84.4036	139.516	254.29	30.709	435.421	61.2275	290.965	141.312	255.799	129.412	232.649	690.001	220.375	735.575	242.415	111.842	416.854	544.977	134.11	137.599	175.934	157.482	993.365	327.026	27.5821	103.018	240.06	645.055	11.4417	11.4493	151.266	137.347	74.3649	300.595	103.193	56.9851		16.2939	1.09732	93.3037	19.431	16.3739	24.9194	18.9138		133.393	143.678	188.269	39.4137	24.1249
82.3659	117.487	107.387	162.785	360.666	23.1765	309.753	183.756	295.956	139.986	308.008	486.403	217.403	668.072	265.551	168.459	165.431	488.517	174.783	122.947	136.85	160.313	727.946	305.761	52.6139	127.221	267.612	959.662	2.85235	57.479	26.6122	104.162	50.478	45.8495	97.9663	5.9195e-12				127.498	6.56241	10.5259	24.5726	21.9394		98.5914	98.529	318.088	166.922	17.7719
141.638	276.145	33.427		405.329	184.565	233.497	209.782	301.906	148.408	277.521	754.245	203.614	518.376	272.379	231.659	94.1651	356.606	176.148	158.208	127.009	141.655	903.686	227.065	14.9445	129.199	237.915	438.117	21.896	74.5076	5.1795	183.859	70.2431		74.438	44.8219				113.478	22.6336	88.361	21.7558	2.31587		76.8449	228.366	219.208	37.75	20.3842
63.0046	139.994	102.448		421.291	152.643	141.13	221.391	313.193	167.659	316.262	459.205	175.594	499.22	231.101	197.581	226.841	526.27	139.399	212.49	129.833	223.246	839.177	235.484	36.7593	94.9813	196.957	720.561	0.112582	94.0671	48.0677	120.163	159.293			31.486					30.663	121.453	34.488	17.5469		108.013	188.507	263.41	121.45	31.45
117.094	131.874	36.6567		420.754	131.927	278.091	203.932	312.155	170.669	361.094	347.989	228.082	478.253	260.317	177.183	286.961	431.302	181.053	167.445	117.541	162.605	825.85	233.873	11.1413	179.139	242.444	479.617	0.200197	89.8817		77.2577	60.3974			35.8529					21.3552	24.9359	32.6569	88.2927		127.844	155.506	210.243	173.558
195.683	129.039	115.49		487.175	141.75	278.891	204.469	303.82	220.145	343.223	761.813	236.378	527.597	134.54	203.384		400.378	224.178	184.812	157.698	168.555	900.358	209.055		144.396	253.611	826.523	15.0515	57.4251		126.817	45.1727			8.41573						16.7886	58.979	81.0729		87.2791	216.319	252.015	154.448
105.863	88.5977	130.057			54.8264	276.572	197.823	256.069	191.502	353.074	1053.82	227.934	542.439	177.518	230.699		408.231	165.534	186.237	139.045	140.796	904.774	284.738		105.101	171.49	941.244	4.11562			111.957	42.0655			21.8938						60.9447		33.0484		118.087	274.749	214.997	137.377
62.4079	129.939	87.9911		329.649	75.1958	324.065	222.647	269.341	193.176	338.532	590.036	232.463	533.873	215.858	184.557		545.548	147.232	144.205	166.134	75.807	1091.92	232.669		149.366	205.042	566.226	4.45468			98.9874	85.0133			34.6903						25.6811		31.2719		86.0382	291.775	188.186	188.49
106.779	32.0255	97.4718		349.384	71.9509	217.894	194.474	272.986	173.567	310.216	572.36	232.022	550.955	235.299	216.779		259.318	167.897	47.1316	87.8493	195.036	1317.89	230.881		95.629	285.139	456.455	7.35216			60.0592	109.845			38.219						40.8845		45.8058		73.2729	208.547	249.42	182.313
47.668	160.862	87.4637		273.757	73.268	225.374	162.72	281.786	148.564	286.576	514.503	236.772	526.364	213.498	216.442		487.521	154.944	220.498	117.778	158.154	1085.51	168.535		175.617	225.211	324.277	4.60651			61.5512	105.074			14.319						87.0474		23.1019		217.661	197.871	211.078	149.434
151.313	153.009	127.944		318.381	80.8206	170.229	215.168	293.735	158.646	345.708	866.332	207.828	505.137	148.251	210.537		406.014	176.931	175.263	160.794	171.353	1077.77	215.362		201.643	281.88	323.042	1.82283e-13			129.679	94.1121			20.5301						63.6037		13.0868		56.3681	280.089	171.15	146.713
		283.35		241.659	84.5094	168.289		220.122			626.183	166.37	454.642	193.147	161.527		341.011	151.588	215.78	151.957	153.071	1065.14	209.241		186.542	282.709	295.11	0			72.0155	48.3286			20.6856						97.0666		18.0351		90.3231	172.569	142.223	183.476
		81.9194		210.871	96.3367	248.949		166.641			449.387	190.28	480.145	147.507	126.281		473.708	204.708	208.057	121.313	104.981	1061.03	278.34		124.017	243.965	288.334	0			113.087	39.9961			6.81877						71.0144		48.5983		64.5781	211.285	186.831	151.296
		82.4705		235.172	116.908	259.668		164.072			536.585	184.179	475.551	169.641	133.964		429.478	186.088	138.738	86.1199	142.736	1170.78	136.726		175.913	203.01	167.986	6.37014			91.3327	100.964			4.04099						112.355				80.6087	155.186	280.93	182.829
		247.784		241.956	127.629	272.072		219.195			836.502	173.413	515.136	203.181	162.92		359.775	180.928	121.271	113.61	153.661	1035.66	227.21		207.153	221.742	500.696				92.7266	113.275			6.78231										120.665	149.948	184.66	164.332
		81.5222		264.566	192.11			188.994			944.69	180.759	452.018	284.508	149.55		399.269	130.714	165.517	140.835	148.871	1304.62	252.305		132.661	294.396	306.048				72.9646	110.385			25.4993										74.8609	106.614	179.77	172.68
		149.101		364.044	86.263			224.917			904.441	208.96	462.497	262.963	216.2		482.907	131.708	0	110.472	187.747	1076.58	309.031		79.8716	439.485	628.593				88.4363	131.525			47.7192										100.889	90.5848	131.175	171.745
		221.482		364.245	123.151			220.103			1026.11	237.209	460.455	270.478	154.275		353.749	166.834	207.556	139.775		969.501	309.393		154.205	246.307	329.347				54.7087	138.383			26.1574										161.515	197.512	313.925	204.604
		146.132		397.862	120.712			227.664			662.242	231.058	437.594	258.19	174.815		425.704	164.343	155.819	138.616		800.017	298.806		141.814	231.73	464.795				65.2182	136.044			55.2938										79.7579	120.332	353.76	146.708
				444.506	226.07			197.675			892.787	212.92	498.794	163.645	291.861		474.946	178.259	164.358	136.99		1031.6	287.386		170.162	194.692	239.286				96.8328	111.059			59.0884										93.0765	179.031	260.037	177.109
				389.177	142.379			201.496			653.201	213.726	501.693	246.748	236.351		451.446	136.999	119.143	170.656		981.959	293.477		113.433	199.375	725.905				194.982	128.001			33.4373										63.7019	192.577	255.717	118.882
				359.49	139.696			237.665			714.918	205.893	440.336	278.608	194.842		358.451	123.206	91.2779	141.485		1080.24	326.399		119.34	241.374	510.737				67.2353	109.82			118.242										84.9906	78.025	229.427	99.0517
				349.643	79.2483			265.145			953.485	184.208	374.288	191.721	190.54		658.951	137.322	145.451	107.683		1030.92	251.802		114.602	210.237	944.688					152.126			68.3437										66.0816	282.119	244.258	114.5
				333.876	120.32			224.904			743.124	172.333	433.038	218.446	443.182		427.327	152.518	119.042	155.083		1226.03	296.358		127.163	256.797	232.907					141.149			0											161.713	236.536	128.113
				291.705	98.358			220.167			741.515	153.488	470.038	261.984	226.981		432.286	202.231	179.89	115.446		1067.07	307.151		130.181	247.604	560.413					154.779			94.8706											160.852	128.431	218.023
				305.06	87.9557			204.539			866.595	152.098	491.882	222.705	207.835		607.931		176.622	154.588		832.565	297.768		192.325	313.41	446.387					129.661			28.9661											163.265	242.363	103.744
				370.26	135.279						820.551	162.938	541.713	183.159	202.666		483.73		140.252	130.669		857.471			146.619		205.108					160.451			33.6463											164.797	102.868
				544.619	155.054						620.714	164.827	574.021	244.893	228.429		623.558		195.66	120.741		878.661					424.143					77.6657			12.0411											173.828
				194.239	78.6619						769.441	175	522.282	222.326	238.255		434.125		232.64	124.043		781.726					240.141					164.27			133.283											152.191
				188.51	190.156						536.551	180.71	447.014	302.532	238.711		495.875		0	140.769		923.537										125.766			23.557											159.721
				83.0296							1025.19	179.151	432.66	191.723			524.981			136.499		859.784													34.7127											69.3436
				157.287							824.534			219.488								884.697													19.0344											162.714
				204.041										305.071								541.977													21.9285											258.557
				263.341										194.165								493.475													15.8504											343.187
				235.403										246.458								445.078													23.3666											336.178
				294.454										147.933								538.653													28.6611
				321.498										215.464																					68.8012
				299.946										234.183																					47.2134
				271.509										199.869
				309.645										231.176
				240.941										210.636
				217.435										239.06
				273.698										230.953
				263.848										167.56
				328.131										214.869
				292.687										211.499
				388.865										225.032
				467.014										207.247
				368.442										174.291
				416.605										211.311
				415.995										288.377
				441.343										290.723
				416.287										309.506
				473.515										341.77
				349.695										280.614
				523.233										269.367
				237.797										352.769
				387.034										233.264
				308.956										287.369
				358.281										200.78
				476.233
				325.546
				376.275
				435.244
				362.76
				412.205
				449.598
				308.732
				258.003
				273.894
				426.96
				461.744
				595.002
				461.451
				391.084
				279.837
[truncated: 22 more columns]

## Sheet: H-V3+
individual spot measurements, V3+-related H2O (μg/g)
AS19-1	AS19-2	AS19-3	19-JH-03	CM20-2	CM20-6	M-E1	M-E2	M-Q1	M-Q2	M-Q3	SY21-31	SY-KM1	SY-KM2	MVE2	MVE4	MVE12	PF18-14	PF18-25c	PF18-26b	PF18TB01	PF21-01	PF21-02	C31	Kor3	Sau2	Sau3	CP16-03B	CP16-04	CP18-03A	CP18-03B	CdG19/36	AA16-11	AA20-1	AA21-01	AA21-02	S508	S520	DM1c	DM2a	DM5	DM9	DM10	DM30	DB1	DB2	DB6	DB7	SH02-3	WG17-01
[truncated: 22 more columns]

## Sheet: H-Al3+
individual spot measurements, Al3+-related H2O (μg/g)
AS19-1	AS19-2	AS19-3	19-JH-03	CM20-2	CM20-6	M-E1	M-E2	M-Q1	M-Q2	M-Q3	SY21-31	SY-KM1	SY-KM2	MVE2	MVE4	MVE12	PF18-14	PF18-25c	PF18-26b	PF18TB01	PF21-01	PF21-02	C31	Kor3	Sau2	Sau3	CP16-03B	CP16-04	CP18-03A	CP18-03B	CdG19/36	AA16-11	AA20-1	AA21-01	AA21-02	S508	S520	DM1c	DM2a	DM5	DM9	DM10	DM30	DB1	DB2	DB6	DB7	SH02-3	WG17-01
20.6726	17.3265	84.5461	109.219	2.9305	17.2676	92.8782					52.3336	19.0717	28.4139						9.28166e-07				0	2.66456			14.9924	0	13.3558	2.99616	6.50459	24.4453	7.0976	40.263	5.83563	0.777331	69.4326	73.5508	0.64158	12.1678	12.8854	0.566302	5.22186	2.095	0				0
18.5663	20.9282	116.658	203.401	0.9385	13.0942	3.28035					0.000486432	18.4296	15.1851						0				0	2.72736			0.8295	3.57835	5.69381	13.7414	44.0878	24.166	6.57409	22.7161	12.4225	111.081	28.1208	29.7388	1.95935	14.3776	2.83139	19.9535	5.55248	0.672863	0.0303456				21.5347
21.4669	11.367	19.7565	199.632	0.046	16.3965	89.8919					80.7284	19.2661	23.21						114.961				0	1.11609			13.5737	9.98351	3.05954	0.934051	35.0157	24.1192	9.00061	24.6331	12.7716	10.8659	42.1159	44.7182	6.57878	13.3473	7.19463	26.541	16.1412		0				5.8503
19.6464	18.9862	61.035	31.4124	0	10.1808	109.317					0.167589	20.7127	32.3014						5.16071e-14				0.145849	3.46318			0.8311	6.9823	0	15.6045	24.3705	16.1345	6.91601	13.7575	20.0551		43.5534	43.7311	1.36623	13.9502	24.4791	6.89403	3.27583		0				15.8839
17.9927	22.5764	27.1607	185.504	1.3152	6.5288	84.3094					0.98952	20.9183	2.80536e-13						6.51518e-14				0.701514	4.10926			0.2452	4.58005	0.644827	5.54813	33.8045	12.4187	3.28068	25.4258	22.7904		65.1116	36.6901	20.8513	5.50785	6.30079	27.114	15.2358		0.452607				24.1992
21.0345	16.1372	95.2482	131.665	1.0929	5.4473	23.8917					135.641	19.4595	7.38368						0				1.02388	1.08743			0.2539	9.16734	6.32419	1.53462	38.3353	17.0784	3.47168	31.1067	1.66028				25.124	10.3137	9.809	38.0465	14.1878		0.560147				5.2133
21.6063	11.7334	113.002		7.3859	29.5784	104.227					0.143234	20.2232	38.5654						19.5817				0.718979	0.437049			7.5868	12.4232	4.39453	6.01583	22.8703	14.7322		39.8289	8.52662				0	4.75459	4.92061	20.9557	8.47083		0.8232				5.613
32.7768	34.3065	8.88903		8.0421	20.4862	89.8264					0	19.8072	24.5648						8.82688				0	4.84392			35.556	0	20.5541	10.528	39.233	11.9122			18.9072					4.55848	25.1362	40.5744	6.68707		0				37.3872
16.5844	30.7095	130.6		14.0672	9.6921	72.1941					7.54205	21.275	0						0				0	1.40741			0.2544	0.047696	5.16124		25.6115	34.0499			13.9642					8.29305	4.89953	67.1864	15.8087		0.112394
12.3829	48.9233	12.1699		16.2245	23.1074	49.9632					98.4505	20.8545	3.30454e-06						9.49813e-14				1.7085				12.7552	6.71965	0.0604236		23.2553	41.8362			8.46964						2.27483	31.9883	9.19299		0
26.2154	46.3895	11.3115			17.1827	6.27669					80.8258	19.2487	0.276343						2.39526e-14				1.65379				86.2276	5.96646			36.5629	33.1817			22.3912						17.9913		15.2505		1.43301
19.7994	29.6199	19.0929		0.578	16.9948	21.0709					2.34752	18.1065	1.47704e-06						0				0				3.5457e-06	2.55077			29.5075	24.1138			0						9.60358		12.0239		2.77272
7.66475	55.3919	69.5398		1.0653	52.6824	0					0	20.2613	0.046342						0				0				0	0.870904			35.1063	44.248			10.757						2.93273		15.414		0
17.3475	25.939	125.403		0.7792	53.4018	0					34.7659	20.4775	6.2718						0				0				0	6.56813			56.8943	19.1373			8.36162						16.4764		4.88915		0.591938
32.8376	29.1379	131.66		2.975	10.0623	83.5021					0.574399	19.5954	30.3455						0				0.470831				0	0.388127			38.105	26.8999			3.87239						5.9962		2.4905		0.564065
		13.5167		2.3954	8.7959	131.545					141.678	17.8208	36.7505						11.5035				0				0	0			24.622	15.4631			13.9773						11.1345		14.3666		0.283021
		110.396		7.0712	13.5635	1.02915					0	16.0684	19.7546						10.4662				2.41877				1.6199	5.12424			28.5236	32.4148			3.19968						17.4422		3.04504		0
		174.297		4.2916	16.9338	0					0.00145839	17.8233	8.99391						2.25913e-14				1.30959				9.7843	7.50821			41.7151	28.0173			7.84528						9.59241				7.62092
		32.6467		0	19.8825	11.2175					0.222426	17.8273	31.2613						3.04807				9.66448				7.0831				51.5398	25.7823			3.58658										0.924998
		126.378		1.235	17.4828						27.0953	20.6785	22.4113						3.51387e-14				5.43292				65.0029				36.0433	29.5405			12.8098										0.00797675
		108.1		5.7435	14.742						89.1528	19.8756	19.5598						272.504				2.89603				8.6111				24.8445	25.9677			12.01										1.56558
		32.8864		1.1186	12.1298						6.51276	18.8999	23.9406						7.46065e-14				8.62904				45.7513				24.405	27.9091			17.3189										2.01706
		95.2886		0	15.3133						187.192	18.6057	36.0668						0				2.56799				11.0845				21.7408	28.9925			14.8879										0.844037
				0	47.7798						0.0419599	16.6109	9.1335						1.88663e-15				0.0316732				0.8761				50.4012	37.549			28.3362										0.15252
				0	27.3486						40.2213	17.4297	0.0429031						3.6783e-19				3.23695				55.8133				57.2093	36.1707			18.1406										0.358808
				0.7208	20.7434						174.645	18.0932	21.5756						75.0139				2.97612				0.011				25.6984	32.336			22.3995										1.31382
				0.015	14.4878						0.0419082	18.5745	30.0754						1.46917e-14				3.49612				0					31.3489			34.0042										0
				1.0739	0						0.135128	15.987	30.7741						0				0.393227				0					31.7275			0
				1.0751	37.4543						64.5652	14.1145	22.9847						0				0.304752				1.4534					32.0151			26.9419
				0	20.0181						2.73085	14.4259	18.4404						31.305				0.560808				1.4335e-06					38.0948			8.94906
				2.3543	21.1208						167.065	13.7218	18.4268						0								78.5605					34.2571			14.1001
				32.5527	14.3304						0.0657747	0	3.44563e-07						0								0.0237					29.9564			10.6943
				33.4617	13.6124						0.260526	15.1217	0.979921						5.1102e-13								1.2024					32.3779			8.4541
				10.1994	33.254						74.3977	15.2567	31.4872																			23.8391			15.9973
				17.0373							178.932	16.3722	21.5494																						21.9492
				0.8825							8.03935																								19.2278
				3.1605																															12.7903
				26.0845																															12.3454
				10.5893																															11.9123
				0.6133																															6.07444
				15.0855																															17.9818
				0.8891																															14.2236
				0
				1.1343
				0
				0.1941
				9.3298
				1.3611
				0.2801
				0.1802
				0
				3.9262
				0
				0.5635
				3.1736
				2.8283
				0.0119
				1.7958
				1.5276
				29.0773
				0.1575
				0
				0.957
				0.0374
				13.7615
				0
				0
				0.0437
				0.0438
				0
				12.2582
				0
				0
				1.142
				0.1326
				0
				32.0752
				0
				0.9009
				0
[truncated: 22 more columns]

## Sheet: H-Mg2+
individual spot measurements, Mg2+-related H2O (μg/g)
AS19-1	AS19-2	AS19-3	19-JH-03	CM20-2	CM20-6	M-E1	M-E2	M-Q1	M-Q2	M-Q3	SY21-31	SY-KM1	SY-KM2	MVE2	MVE4	MVE12	PF18-14	PF18-25c	PF18-26b	PF18TB01	PF21-01	PF21-02	C31	Kor3	Sau2	Sau3	CP16-03B	CP16-04	CP18-03A	CP18-03B	CdG19/36	AA16-11	AA20-1	AA21-01	AA21-02	S508	S520	DM1c	DM2a	DM5	DM9	DM10	DM30	DB1	DB2	DB6	DB7	SH02-3	WG17-01
											0.0113																332.316											10.3778
											1.7641																0.846											5.38891
											1.3697																0											0.746493
											23.7748																5.4564											4.92816
											89.9275																0.7926											6.42862
											2.7263																0
											0.7332																0
											0.9395																0.492
											9.868																56.405
											11.2943																0
											2.5875																96.5734
											219.394																4.9303e-06
											0																0
											40.467																0
											2.9509																1.165
											74.8467																0
											3.6657e-05																17.7342
											0.0042																0.5517
											10.1128																0
											13.2067																7.9723
											2.1281																0.003
											5.3395																76.2901
											185.068																0
											2.3735																0.0001
											1.0318																2.2473
											2.4																25.526
											22.4428																0
											2.6676																11.5735
											3.3362																11.7436
											1.7717																20.8106
											52.685																0.0319
											1.2139																62.9037
											3.2081																0.0006
											101.475
											2.5388
											0.2667
[truncated: 22 more columns]

## Sheet: H-Fe2+
individual spot measurements, Fe2+-related H2O (μg/g)
AS19-1	AS19-2	AS19-3	19-JH-03	CM20-2	CM20-6	M-E1	M-E2	M-Q1	M-Q2	M-Q3	SY21-31	SY-KM1	SY-KM2	MVE2	MVE4	MVE12	PF18-14	PF18-25c	PF18-26b	PF18TB01	PF21-01	PF21-02	C31	Kor3	Sau2	Sau3	CP16-03B	CP16-04	CP18-03A	CP18-03B	CdG19/36	AA16-11	AA20-1	AA21-01	AA21-02	S508	S520	DM1c	DM2a	DM5	DM9	DM10	DM30	DB1	DB2	DB6	DB7	SH02-3	WG17-01
											147.102						55.8045					234.136					393.296
											0.229675						36.0879					301.564					439.794
											377.374		11.2001				21.0005					262.943					269.753
											104.095		17.8348				23.1731					257.488					268.805
											310.229		2.94385				117.885					244.67					305.615
											71.6829		0.0203739				201.882					258.625					0.0546
											148.98		5.29165				78.7707					250.603					4.3589
											86.9441		5.32549				153.873					283.584					44.5059
											51.7132		1.80551				91.1926					247.096					264.897
											252.248		4.25426				30.8524					358.463					76.6293
											159.235		1.65904e-07				46.6022					131.518					362.281
											20.9518		2.02234e-06				134.392					286.45					22.5459
											0.860187		0.40693				0					316.715					14.1565
											46.6751		8.35248				18.2868					335.809					0
											99.8583		3.54536				9.08846					234.868					0.0605
											169.026		1.78039				37.5868					275.93					7.2882
											3.53587		7.33674				10.0348					360.451					0.0164
											64.3622						7.47112					201.633					62.5899
											104.826						6.41568					216.198					110.779
											2.82109e-07		9.76218				24.0829					285.871					54.4624
											175.586						63.0327					230.911					0.0208
											155.028		4.27315				1.66884					305.298					72.7253
											372.994						34.6626					149.418					0
											123.83						119.68					215.57					220.805
											58.5532		1.02964				21.8289					302.115					0.3428
											569.38						6.74777					323.448					48.1358
											75.9674						1.23622e-10					266.762					1.5872
											121.546		0.0033315				23.6837					321.527					0
											146.125						23.6411					350.144					140.631
											120.12		5.39193				17.163					208.192					79.6158
											588.47						47.3695					195.65					52.7588
											95.8828		0.112135				55.9159					171.615					48.0254
											110.851		1.38902e-09				42.1147					153.948					15.3685
											135.319		0.429608				55.7444					223.853
											141.845		2.49604				55.1134					283.749
											146.851											274.882
																						304.069
																						218.318
																						219.165
																						363.825
[truncated: 22 more columns]

## Sheet: H-Cr2+
individual spot measurements, Cr2+-related H2O (μg/g)
AS19-1	AS19-2	AS19-3	19-JH-03	CM20-2	CM20-6	M-E1	M-E2	M-Q1	M-Q2	M-Q3	SY21-31	SY-KM1	SY-KM2	MVE2	MVE4	MVE12	PF18-14	PF18-25c	PF18-26b	PF18TB01	PF21-01	PF21-02	C31	Kor3	Sau2	Sau3	CP16-03B	CP16-04	CP18-03A	CP18-03B	CdG19/36	AA16-11	AA20-1	AA21-01	AA21-02	S508	S520	DM1c	DM2a	DM5	DM9	DM10	DM30	DB1	DB2	DB6	DB7	SH02-3	WG17-01
											79.0455																286.108
											0.0875138		12.7158														0.0611
											0.895937		13.4717														254.313
											97.0298		7.81752														88.0051
											56.6216		0.665687														103.492
											32.8213		1.31992														236.755
											43.7783																195.585
											102.218		12.6909														215.144
											87.4331		21.7004														107.442
											288.051		3.94488														314.114
											210.488		2.844e-07														305.537
											20.8077		2.61742														197.504
											36.4331		9.23662														282.555
											45.5025		14.2012														48.3346
											141.102																104.521
											146.381																70.8408
											32.7072		10.5226														190.307
											86.9613		21.9749														120.885
											188.846																288.228
											58.7225																188.632
											109.513		12.2954														140.182
											162.081		2.16247														234.263
											152.523		2.71628														202.851
											121.928		6.20435														78.2426
											66.9024		14.317														116.228
											92.0601		16.73														51.4364
											98.5568		18.3296														115.361
											34.8129																138.784
											155.356		4.05459														105.71
											115.845																130.289
											0.632564		17.7843														273.527
											112.178		6.70006e-08														270.414
											136.39		2.52872e-08														131.079
											164.285		0.335505
											170.822		14.3012
											159.154
[truncated: 22 more columns]

[truncated: 3 more sheets: median H2O contents, AA20-1, core-rim spectra]
